# Supplementary material for: Cross-Cultural Adaptation, Reliability, and Validity of the Polish Version of the Neck Outcome Score
Source: Clin Pract. 2023 Oct 30;13(6):1352–9. doi: 10.3390/clinpract13060121 (PMC10660527; doi:10.3390/clinpract13060121)
Supplement: Supplementary file 1 [file clinpract-13-00121-s001.zip]

Archive with 1 entries (1 files):
- clinpract-2619230-supplementary.pdf
